# Supplementary material for: Reversible sorafenib-associated coagulopathy identified by viscoelastic testing in a dog with intranasal sarcoma
Source: J Vet Intern Med. 2026 Apr 22;40(2):aalag075. doi: 10.1093/jvimsj/aalag075 (PMC13100899; doi:10.1093/jvimsj/aalag075)
Supplement: Supplemental_Table_(JVIM_Sorafenib)_aalag07 [file supplemental_table_(jvim_sorafenib)_aalag07.xlsx]

## Sheet: Supplemental S1
IHC Marker	Clone name	Vendor	Dilution ratio	Result
EGFR	poly-rabbit	Biorbyt	1:100	Approximately 20% of neoplastic cells showed positive labeling
HER2	mono-rabbit	Ventana	Ventana RTU	Negative
KIT	C.20-poly-rabbit	DAKO	1:400	Negative
PDGFR	poly-rabbit	Santa Cruz	1:100	Approximately 60% of neoplastic cells showed positive labeling
SCF	G.3 mono mouse	Santa Cruz	1:100	Approximately 20% of neoplastic cells showed positive labeling
VEGF	VG.1 mono mouse	Abcam	1:100 (44 min)	Approximately 15% of neoplastic cells showed positive labeling
VEGFR	A.3 mono mouse	Santa Cruz	1:300	Negative
